# Supplementary material for: Does the Protective Effect of Zinc on Telomere Length Depend on the Presence of Hypertension or Type 2 Diabetes? Results from the Iwaki Health Promotion Project, Japan
Source: Nutrients. 2023 Oct 16;15(20):4373. doi: 10.3390/nu15204373 (PMC10609662; doi:10.3390/nu15204373)
Supplement: Supplementary file 1 [file nutrients-15-04373-s001.zip]

Archive with 1 entries (1 files):
- nutrients-2652732-supplementary.pdf
